# Supplementary material for: Effects of 5-Aminolevulinic Acid as a Supplement on Animal Performance, Iron Status, and Immune Response in Farm Animals: A Review
Source: Animals (Basel). 2020 Aug 4;10(8):1352. doi: 10.3390/ani10081352 (PMC7459508; doi:10.3390/ani10081352)
Supplement: Supplementary file 1 [file animals-10-01352-s001.zip]

Archive with 3 entries (3 files):
- Supplementary Files/Table S1.docx
- Supplementary Files/Table S2.docx
- Supplementary Files/Table S3.docx
